# Supplementary material for: Mitochondrial Markers for the Detection of Duck Breeds Using Polymerase Chain Reaction
Source: Genes (Basel). 2021 Jun 3;12(6):857. doi: 10.3390/genes12060857 (PMC8228690; doi:10.3390/genes12060857)
Supplement: Supplementary file 1 [file genes-12-00857-s001.zip]

Archive with 1 entries (1 files):
- genes-1211922-supplementary.pdf
